# Supplementary material for: Composition of PAHs in Biochar and Implications for Biochar Production
Source: ACS Sustain Chem Eng. 2022 May 11;10(20):6755–65. doi: 10.1021/acssuschemeng.2c00952 (PMC9131514; doi:10.1021/acssuschemeng.2c00952)
Supplement: Supplementary file 2 — sc2c00952_si_002.xlsx [file sc2c00952_si_002.xlsx]

## Sheet: cover sheet
	Composition of PAHs in biochar and implications for biochar production
	Wolfram Bussa,b*
	Isabel Hilberc
	Margaret C. Grahamd
	Ondřej Mašekb
	a Research School of Biology, Australian National University, 134 Linnaeus Way, 2601 Canberra, Australia
	b UK Biochar Research Centre, School of GeoSciences, University of Edinburgh, Crew Building, Alexander Crum Brown Road, EH9 3FF Edinburgh, U.K.
	c Agroscope, Methods Development and Analytics, Reckenholzstr. 191, 8046 Zurich, Switzerland
	d School of Geosciences, University of Edinburgh, Crew Building, Alexander Crum Brown Road, Edinburgh, EH9 3FF, UK
	*Correspondence: wolfram.buss@anu.edu.au

## Sheet: Table S1
biochar ID	feedstock	unit	HTT	RT	HR	CGF	PAHs	NAP	% NAP	non-NAP	pre/post treatment / irregularity	reference	reference2
			°C	min	°C min-1	L min-1	mg kg-1	mg kg-1	%	mg kg-1		biochar production	PAH values
SWP II-350-10-0	Softwood pellets II	Stage I	350	10	5	0	2.86	2.7	94.4056	0.16		*	*
SWP II-350-10-0.33	Softwood pellets II	Stage I	350	10	5	0.33	2.09	1.9	90.9091	0.19		*	*
SWP II-350-10-0.66	Softwood pellets II	Stage I	350	10	5	0.668	2.15	1.5	69.7674	0.65		*	*
SWP II-350-40-0	Softwood pellets II	Stage I	350	40	5	0	5.33	4.9	91.9325	0.43		*	*
SWP II-350-40-0.33	Softwood pellets II	Stage I	350	40	5	0.33	2.29	2	87.3362	0.29		*	*
SWP II-350-40-0.66	Softwood pellets II	Stage I	350	40	5	0.668	1.3	1.3	100	0		*	*
SWP II-650-10-0	Softwood pellets II	Stage I	650	10	5	0	12.79	11	86.0047	1.79		*	*
SWP II-650-10-0.33	Softwood pellets II	Stage I	650	10	5	0.33	1.91	1.8	94.2408	0.11		*	*
SWP II-650-10-0.66	Softwood pellets II	Stage I	650	10	5	0.668	1.4	1.4	100	0		*	*
SWP II-650-40-0	Softwood pellets II	Stage I	650	40	5	0	8.47	7.5	88.5478	0.97		*	*
SWP II-650-40-0.33	Softwood pellets II	Stage I	650	40	5	0.33	1.9	1.9	100	0		*	*
SWP II-650-40-0.66	Softwood pellets II	Stage I	650	40	5	0.668	1.3	1.3	100	0		*	*
WSP II-350-10-0	Straw pellets	Stage I	350	10	5	0	51.87	37	71.3322	14.87		*	*
WSP II-350-10-0.33	Straw pellets	Stage I	350	10	5	0.334	38.21	38	99.4504	0.21		*	*
WSP II-350-10-0.66	Straw pellets	Stage I	350	10	5	0.668	5.7	5.7	100	0		*	*
WSP II-350-40-0	Straw pellets	Stage I	350	40	5	0	33.12	32	96.6184	1.12		*	*
WSP II-350-40-0.33	Straw pellets	Stage I	350	40	5	0.334	25.21	25	99.167	0.21		*	*
WSP II-350-40-0.66	Straw pellets	Stage I	350	40	5	0.668	3.4	3.4	100	0		*	*
WSP II-650-10-0	Straw pellets	Stage I	650	10	5	0	34.49	31	89.8811	3.49		*	*
WSP II-650-10-0.33	Straw pellets	Stage I	650	10	5	0.334	1.4	1.4	100	0		*	*
WSP II-650-10-0.66	Straw pellets	Stage I	650	10	5	0.668	3	3	100	0		*	*
WSP II-650-40-0	Straw pellets	Stage I	650	40	5	0	53.03	52	98.0577	1.03		*	*
WSP II-650-40-0.33	Straw pellets	Stage I	650	40	5	0.334	4.5	4.5	100	0		*	*
WSP II-650-40-0.66	Straw pellets	Stage I	650	40	5	0.668	2	2	100	0		*	*
DNX - 350	Arundo donax	Stage II	350	20	n/a	1	2.86	2.5	87.4126	0.36		&	*
DNX - 450	Arundo donax	Stage II	450	20	n/a	1	3.87	3.4	87.8553	0.47		&	*
DNX - 550	Arundo donax	Stage II	550	20	n/a	1	5.49	4.4	80.1457	1.09		&	*
DNX - 650	Arundo donax	Stage II	650	20	n/a	1	7.81	5.5	70.4225	2.31		&	*
DNX - 750	Arundo donax	Stage II	750	20	n/a	1	66.69	26	38.9864	40.69		&	*
DW - 350	Demolition wood	Stage II	350	20	n/a	1	2.2	2.2	100	0		&	*
DW - 450	Demolition wood	Stage II	450	20	n/a	1	1.5	1.5	100	0		&	*
DW - 550	Demolition wood	Stage II	550	20	n/a	1	3.62	2.6	71.8232	1.02		&	*
DW - 650	Demolition wood	Stage II	650	20	n/a	1	3.37	2.7	80.1187	0.67		&	*
DW - 750	Demolition wood	Stage II	750	20	n/a	1	48.02	18	37.4844	30.02		&	*
MC - 350	Miscanthus chips	Stage II	350	20	n/a	1	27.11	24	88.5282	3.11		*	*
MC - 350 - high ash	Miscanthus chips	Stage II	350	20	n/a	1	16.4	15	91.4634	1.4	addition of K+ to feedstock
MC - 350 - low ash	Miscanthus chips	Stage II	350	20	n/a	1	42.48	34	80.0377	8.48	washing of feedstock
MC - 450	Miscanthus chips	Stage II	450	20	n/a	1	44.24	44	99.4575	0.24		*	*
MC - 450 - dry	Miscanthus chips	Stage II	450	20	n/a	1	34.28	21	61.2602	13.28	drying of feedstock
MC - 450 - wet	Miscanthus chips	Stage II	450	20	n/a	1	35.38	35	98.9259	0.38	addition of water to feedstock
MC - 550	Miscanthus chips	Stage II	550	20	n/a	1	25.74	25	97.1251	0.74		*	*
MC - 550 - dry	Miscanthus chips	Stage II	550	20	n/a	1	30.29	30	99.0426	0.29	drying of feedstock
MC - 550 - high ash	Miscanthus chips	Stage II	550	20	n/a	1	14	14	100	0	addition of K+ to feedstock
MC - 550 - low ash	Miscanthus chips	Stage II	550	20	n/a	1	22.3	22	98.6547	0.3	washing of feedstock
MC - 550 - wet	Miscanthus chips	Stage II	550	20	n/a	1	36.14	36	99.6126	0.14	addition of water to feedstock
MC - 750	Miscanthus chips	Stage II	750	20	n/a	1	52.05	44	84.5341	8.05		*	*
MC - 750 - dry	Miscanthus chips	Stage II	750	20	n/a	1	25.54	21	82.224	4.54	drying of feedstock
MC - 750 - high ash	Miscanthus chips	Stage II	750	20	n/a	1	49.19	26	52.8563	23.19	addition of K+ to feedstock
MC - 750 - low ash	Miscanthus chips	Stage II	750	20	n/a	1	167.7	55	32.7967	112.7	washing of feedstock
MC - 750 - wet	Miscanthus chips	Stage II	750	20	n/a	1	52.54	37	70.4225	15.54	addition of water to feedstock
WC - 350	Willow chips	Stage II	350	20	n/a	1	20.02	13	64.9351	7.02		*	*
WC - 550	Willow chips	Stage II	550	20	n/a	1	44.8	42	93.75	2.8		*	*
WC - 750	Willow chips	Stage II	750	20	n/a	1	99.61	28	28.1096	71.61		*	*
AD - 550	Sewage sludge AD	Stage II	550	20	n/a	0	18.79	17	90.4737	1.79
AD - 700	Sewage sludge AD	Stage II	700	20	n/a	0	22.27	14	62.8648	8.27
SS I - 550	Sewage sludge I	Stage II	550	20	n/a	0	20.88	20	95.7854	0.88
SS I - 700 - no HT I	Sewage sludge I	Stage II	700	20	n/a	0	231.95	25	10.7782	206.95	heating tape I didnt work
FWD - 550	Food waste AD	Stage II	550	20	n/a	1	9.83	5.5	55.9512	4.33		&
WHI - 550	Water hyacinth, India	Stage II	550	20	n/a	1	39.14	37	94.5324	2.14		&
WSI - 550	Wheat straw, India	Stage II	550	20	n/a	1	11.45	8	69.869	3.45		&
SWP I - 550 - no HT III	Softwood pellets I	Stage II	550	20	n/a	1	17.24	17	98.6079	0.24	heating tape III didnt work
SWP I - 550 - purge 2 L min-1	Softwood pellets I	Stage II	550	20	n/a	1	13.5	13	96.2963	0.5	hot purge reduced to 2 L min-1
SS II - 350	Sewage sludge II	Stage III	350	20	n/a	10	31.15	24	77.0465	7.15		*	*
SS II - 450	Sewage sludge II	Stage III	450	20	n/a	10	20.88	17	81.4176	3.88		*	*
SS II - 550	Sewage sludge II	Stage III	550	20	n/a	10	25.62	20	78.064	5.62		*	*
SS II - 650	Sewage sludge II	Stage III	650	20	n/a	10	20.7	18	86.9565	2.7		*	*
SS II - 750	Sewage sludge II	Stage III	750	20	n/a	10	36.99	32	86.5099	4.99		*	*
SWP I - 550 - VC	Softwood pellets I	Stage III	550	20	n/a	10	53.42	8.2	15.3501	45.22	deposition of pyrolysis liquids	@	#
SWP I - 550 - LC	Softwood pellets I	Stage III	550	20	n/a	10	27.89	9.9	35.4966	17.99	deposition of pyrolysis liquids	@	#
SWP I - 550 - NC	Softwood pellets I	Stage III	550	20	n/a	10	6.09	4.3	70.6076	1.79		@	#
SWP I - 550 - VC - 200 T	Softwood pellets I	Stage III	550	20	n/a	10	2.79	2.5	89.6057	0.29	heat post treatment at 200°C	+	+
SWP I - 550 - NC - 200 T	Softwood pellets I	Stage III	550	20	n/a	10	1.79	1.5	83.7989	0.29	heat post treatment at 200°C	+	+
SWP I - 550 - LC - 200 T	Softwood pellets I	Stage III	550	20	n/a	10	1.21	0.95	78.5124	0.26	heat post treatment at 200°C	+	+
# Buss et al., 2015, Inherent organic compounds in biochar (PAH composition reported)
* Buss et al., 2016, Strategies for producing biochars with minimum PAH contamination (only total PAH concentrations reported)
+ Buss et al., 2016, High-VOC biochar (only total PAH concentrations reported)
& Buss et al., 2016 Suitability of marginal biomass
@ Buss et al., 2014 Mobile organic compounds in biochar
Table S1: Production conditions, total 16 US EPA (mg kg-1), naphthalene (NAP) and non-NAP PAH concentration of 73 biochars. HTT, highest treatment temperature; RT, residence time at peak temperature; HR, heating rate (batch process only); CGF, carrier gas flow; bdl, below detection limit; REF, reference where PAH concentrations were reported previously

## Sheet: Table S2
biochar ID	naphthalene	acenaphthylene	acenaphthene	fluorene	anthracene	phenanthrene	fluoranthene	pyrene	benz(a)anthracene	chrysene	benzo(b)fluoranthene	benzo(g,h,i)perylene	benzo(a)pyrene	indeno(1,2,3-cd)pyrene	dibenz(a,h)anthracene	benzo(k)fluoranthene	PAH total (EPA 16)	reference (biochar production)	reference (PAH values)
SWP II-350-10-0	2.7	0.16	< 0.10	< 0.10	< 0.10	< 0.10	< 0.10	< 0.10	< 0.10	< 0.10	< 0.10	< 0.10	< 0.10	< 0.10	< 0.10	< 0.10	2.86	*	*
SWP II-350-10-0.33	1.9	0.19	< 0.10	< 0.10	< 0.10	< 0.10	< 0.10	< 0.10	< 0.10	< 0.10	< 0.10	< 0.10	< 0.10	< 0.10	< 0.10	< 0.10	2.09	*	*
SWP II-350-10-0.66	1.5	0.37	< 0.10	< 0.10	< 0.10	0.17	< 0.10	< 0.10	< 0.10	< 0.10	< 0.10	< 0.10	< 0.10	0.11	< 0.10	< 0.10	2.15	*	*
SWP II-350-40-0	4.9	0.3	< 0.10	< 0.10	< 0.10	0.13	< 0.10	< 0.10	< 0.10	< 0.10	< 0.10	< 0.10	< 0.10	< 0.10	< 0.10	< 0.10	5.33	*	*
SWP II-350-40-0.33	2	0.19	< 0.10	< 0.10	< 0.10	0.1	< 0.10	< 0.10	< 0.10	< 0.10	< 0.10	< 0.10	< 0.10	< 0.10	< 0.10	< 0.10	2.29	*	*
SWP II-350-40-0.66	1.3	< 0.10	< 0.10	< 0.10	< 0.10	< 0.10	< 0.10	< 0.10	< 0.10	< 0.10	< 0.10	< 0.10	< 0.10	< 0.10	< 0.10	< 0.10	1.3	*	*
SWP II-650-10-0	11	< 0.10	0.21	0.12	< 0.10	0.42	0.11	< 0.10	< 0.10	< 0.10	0.11	0.23	0.12	0.2	0.16	0.11	12.79	*	*
SWP II-650-10-0.33	1.8	< 0.10	< 0.10	< 0.10	< 0.10	< 0.10	< 0.10	< 0.10	< 0.10	< 0.10	< 0.10	< 0.10	< 0.10	0.11	< 0.10	< 0.10	1.91	*	*
SWP II-650-10-0.66	1.4	< 0.10	< 0.10	< 0.10	< 0.10	< 0.10	< 0.10	< 0.10	< 0.10	< 0.10	< 0.10	< 0.10	< 0.10	< 0.10	< 0.10	< 0.10	1.4	*	*
SWP II-650-40-0	7.5	< 0.10	< 0.10	0.15	< 0.10	0.49	0.18	0.15	< 0.10	< 0.10	< 0.10	< 0.10	< 0.10	< 0.10	< 0.10	< 0.10	8.47	*	*
SWP II-650-40-0.33	1.9	< 0.10	< 0.10	< 0.10	< 0.10	< 0.10	< 0.10	< 0.10	< 0.10	< 0.10	< 0.10	< 0.10	< 0.10	< 0.10	< 0.10	< 0.10	1.9	*	*
SWP II-650-40-0.66	1.3	< 0.10	< 0.10	< 0.10	< 0.10	< 0.10	< 0.10	< 0.10	< 0.10	< 0.10	< 0.10	< 0.10	< 0.10	< 0.10	< 0.10	< 0.10	1.3	*	*
WSP II-350-10-0	37	< 0.10	0.22	0.35	0.74	2.4	3.6	2.5	0.59	0.52	0.58	0.95	0.62	0.94	0.53	0.33	51.87	*	*
WSP II-350-10-0.33	38	0.11	< 0.10	< 0.10	< 0.10	0.1	< 0.10	< 0.10	< 0.10	< 0.10	< 0.10	< 0.10	< 0.10	< 0.10	< 0.10	< 0.10	38.21	*	*
WSP II-350-10-0.66	5.7	< 0.10	< 0.10	< 0.10	< 0.10	< 0.10	< 0.10	< 0.10	< 0.10	< 0.10	< 0.10	< 0.10	< 0.10	< 0.10	< 0.10	< 0.10	5.7	*	*
WSP II-350-40-0	32	< 0.10	0.15	0.33	0.3	0.23	0.11	< 0.10	< 0.10	< 0.10	< 0.10	< 0.10	< 0.10	< 0.10	< 0.10	< 0.10	33.12	*	*
WSP II-350-40-0.33	25	< 0.10	< 0.10	< 0.10	0.11	0.1	< 0.10	< 0.10	< 0.10	< 0.10	< 0.10	< 0.10	< 0.10	< 0.10	< 0.10	< 0.10	25.21	*	*
WSP II-350-40-0.66	3.4	< 0.10	< 0.10	< 0.10	< 0.10	< 0.10	< 0.10	< 0.10	< 0.10	< 0.10	< 0.10	< 0.10	< 0.10	< 0.10	< 0.10	< 0.10	3.4	*	*
WSP II-650-10-0	31	< 0.10	0.48	0.44	1.8	0.65	0.12	< 0.10	< 0.10	< 0.10	< 0.10	< 0.10	< 0.10	< 0.10	< 0.10	< 0.10	34.49	*	*
WSP II-650-10-0.33	1.4	< 0.10	< 0.10	< 0.10	< 0.10	< 0.10	< 0.10	< 0.10	< 0.10	< 0.10	< 0.10	< 0.10	< 0.10	< 0.10	< 0.10	< 0.10	1.4	*	*
WSP II-650-10-0.66	3	< 0.10	< 0.10	< 0.10	< 0.10	< 0.10	< 0.10	< 0.10	< 0.10	< 0.10	< 0.10	< 0.10	< 0.10	< 0.10	< 0.10	< 0.10	3	*	*
WSP II-650-40-0	52	< 0.10	0.14	0.13	0.11	0.33	0.17	0.15	< 0.10	< 0.10	< 0.10	< 0.10	< 0.10	< 0.10	< 0.10	< 0.10	53.03	*	*
WSP II-650-40-0.33	4.5	< 0.10	< 0.10	< 0.10	< 0.10	< 0.10	< 0.10	< 0.10	< 0.10	< 0.10	< 0.10	< 0.10	< 0.10	< 0.10	< 0.10	< 0.10	4.5	*	*
WSP II-650-40-0.66	2	< 0.10	< 0.10	< 0.10	< 0.10	< 0.10	< 0.10	< 0.10	< 0.10	< 0.10	< 0.10	< 0.10	< 0.10	< 0.10	< 0.10	< 0.10	2	*	*
DNX - 350	2.5	< 0.10	< 0.10	0.15	< 0.10	0.21	< 0.10	< 0.10	< 0.10	< 0.10	< 0.10	< 0.10	< 0.10	< 0.10	< 0.10	< 0.10	2.86	&	*
DNX - 450	3.4	< 0.10	< 0.10	< 0.10	< 0.10	0.35	< 0.10	< 0.10	< 0.10	< 0.10	< 0.10	< 0.10	< 0.10	0.12	< 0.10	< 0.10	3.87	&	*
DNX - 550	4.4	< 0.10	0.12	< 0.10	< 0.10	0.47	0.11	< 0.10	< 0.10	< 0.10	< 0.10	0.14	< 0.10	0.14	0.11	< 0.10	5.49	&	*
DNX - 650	5.5	< 0.10	< 0.10	< 0.10	0.14	0.61	0.16	0.16	0.17	0.18	0.19	0.19	0.15	0.21	< 0.10	0.15	7.81	&	*
DNX - 750	26	0.85	3.7	0.39	4.1	11	3.7	3.6	2.6	2.7	2.2	0.99	2	1.3	0.36	1.2	66.69	&	*
DW - 350	2.2	< 0.10	< 0.10	< 0.10	< 0.10	< 0.10	< 0.10	< 0.10	< 0.10	< 0.10	< 0.10	< 0.10	< 0.10	< 0.10	< 0.10	< 0.10	2.2	&	*
DW - 450	1.5	< 0.10	< 0.10	< 0.10	< 0.10	< 0.10	< 0.10	< 0.10	< 0.10	< 0.10	< 0.10	< 0.10	< 0.10	< 0.10	< 0.10	< 0.10	1.5	&	*
DW - 550	2.6	< 0.10	< 0.10	< 0.10	< 0.10	0.15	< 0.10	< 0.10	0.14	< 0.10	0.13	0.18	0.19	0.23	< 0.10	< 0.10	3.62	&	*
DW - 650	2.7	< 0.10	< 0.10	< 0.10	< 0.10	0.12	< 0.10	< 0.10	< 0.10	< 0.10	< 0.10	0.2	0.1	0.25	< 0.10	< 0.10	3.37	&	*
DW - 750	18	0.88	1.4	1.2	2.6	5.5	2.7	2.7	2	1.9	2.2	1.3	2.3	1.7	0.44	1.2	48.02	&	*
MC - 350	24	0.76	< 0.10	0.42	0.24	0.93	0.26	0.24	0.13	0.13	< 0.10	< 0.10	< 0.10	< 0.10	< 0.10	< 0.10	27.11	*	*
MC - 350 - high ash	15	0.48	< 0.10	0.2	0.1	0.36	0.14	0.12	< 0.10	< 0.10	< 0.10	< 0.10	< 0.10	< 0.10	< 0.10	< 0.10	16.4
MC - 350 - low ash	34	2.2	< 0.10	0.95	0.36	2.1	0.74	0.79	0.45	0.44	0.25	< 0.10	0.2	< 0.10	< 0.10	< 0.10	42.48
MC - 450	44	< 0.10	< 0.10	< 0.10	< 0.10	0.14	< 0.10	< 0.10	< 0.10	< 0.10	< 0.10	< 0.10	< 0.10	0.1	< 0.10	< 0.10	44.24	*	*
MC - 450 - dry	21	0.36	< 0.10	0.18	0.12	0.6	0.32	0.49	1.1	0.89	1.6	1.5	3.2	1.8	0.47	0.89	34.28
MC - 450 - wet	35	< 0.10	< 0.10	< 0.10	< 0.10	0.18	0.1	0.11	< 0.10	< 0.10	< 0.10	< 0.10	< 0.10	< 0.10	< 0.10	< 0.10	35.38
MC - 550	25	< 0.10	0.16	< 0.10	0.4	0.18	< 0.10	< 0.10	< 0.10	< 0.10	< 0.10	< 0.10	< 0.10	< 0.10	< 0.10	< 0.10	25.74	*	*
MC - 550 - dry	30	< 0.10	< 0.10	< 0.10	< 0.10	0.29	< 0.10	< 0.10	< 0.10	< 0.10	< 0.10	< 0.10	< 0.10	< 0.10	< 0.10	< 0.10	30.29
MC - 550 - high ash	14	< 0.10	< 0.10	< 0.10	< 0.10	< 0.10	< 0.10	< 0.10	< 0.10	< 0.10	< 0.10	< 0.10	< 0.10	< 0.10	< 0.10	< 0.10	14
MC - 550 - low ash	22	< 0.10	< 0.10	< 0.10	< 0.10	0.3	< 0.10	< 0.10	< 0.10	< 0.10	< 0.10	< 0.10	< 0.10	< 0.10	< 0.10	< 0.10	22.3
MC - 550 - wet	36	< 0.10	< 0.10	< 0.10	< 0.10	0.14	< 0.10	< 0.10	< 0.10	< 0.10	< 0.10	< 0.10	< 0.10	< 0.10	< 0.10	< 0.10	36.14
MC - 750	44	< 0.10	0.3	< 0.10	0.28	1.1	0.63	0.72	0.66	0.61	1	0.76	0.54	0.81	0.23	0.41	52.05	*	*
MC - 750 - dry	21	0.17	0.33	0.21	0.52	0.88	0.25	0.25	0.22	0.21	0.36	0.34	0.15	0.38	0.12	0.15	25.54
MC - 750 - high ash	26	0.42	0.69	< 0.10	2.2	7.2	2.8	2.4	1.6	1.7	1.2	0.51	1.2	0.57	0.21	0.49	49.19
MC - 750 - low ash	55	1.1	5.2	2.1	5.3	14	14	13	6.9	5.7	12	6.7	12	8.2	1.8	4.7	167.7
MC - 750 - wet	37	1	1	0.5	1.1	2.8	1.5	1.7	0.83	0.67	1.2	0.67	1.2	0.77	0.19	0.41	52.54
WC - 350	13	1.3	< 0.10	0.56	0.27	1.2	0.47	0.55	0.51	0.65	0.27	0.22	0.42	0.27	0.18	0.15	20.02	*	*
WC - 550	42	0.13	< 0.10	0.28	0.28	0.76	0.14	0.16	0.16	0.12	0.11	0.18	0.16	0.2	0.12	< 0.10	44.8	*	*
WC - 750	28	0.35	2.6	0.46	1.7	11	9.3	11	5.8	6.8	5.9	4.8	2.2	4.8	1.5	3.4	99.61	*	*
AD - 550	17	< 0.10	< 0.10	< 0.10	0.13	0.65	0.18	0.22	0.13	0.25	< 0.10	0.11	< 0.10	0.12	< 0.10	< 0.10	18.79
AD - 700	14	< 0.10	0.12	< 0.10	0.58	2.3	1.2	1.3	0.42	0.97	0.4	0.18	0.32	0.22	0.11	0.15	22.27
SS I - 550	17	0.51	0.13	0.35	0.29	0.95	0.34	0.45	0.21	0.13	0.12	0.12	0.14	0.14	< 0.10	< 0.10	20.88
SS I - 700 - no HT I	25	2.4	12	0.75	13	53	17	32	18	30	5.7	3.9	11	4.4	1.5	2.3	231.95
FWD - 550	5.5	< 0.10	< 0.10	0.48	0.46	1.3	0.2	0.17	0.26	0.33	0.26	0.25	0.15	0.24	0.12	0.11	9.83	&
WHI - 550	37	< 0.10	0.14	0.13	< 0.10	0.33	< 0.10	< 0.10	< 0.10	0.18	0.42	0.29	< 0.10	0.35	0.14	0.16	39.14	&
WSI - 550	8	< 0.10	< 0.10	0.11	0.44	1.1	0.33	0.28	0.21	0.29	0.16	0.14	0.12	0.16	< 0.10	0.11	11.45	&
SWP I - 550 - no HT III	17	< 0.10	< 0.10	< 0.10	< 0.10	0.13	< 0.10	< 0.10	< 0.10	< 0.10	< 0.10	< 0.10	< 0.10	0.11	< 0.10	< 0.10	17.24
SWP I - 550 - purge 2 L min-1	13	< 0.10	< 0.10	< 0.10	< 0.10	0.1	< 0.10	< 0.10	< 0.10	< 0.10	< 0.10	0.13	< 0.10	0.15	0.12	< 0.10	13.5
SS II - 350	24	0.8	0.15	0.51	0.53	1.7	0.66	0.89	0.4	0.32	0.3	0.21	0.34	0.24	< 0.10	0.1	31.15	*	*
SS II - 450	20	< 0.10	< 0.10	< 0.10	< 0.10	0.31	< 0.10	< 0.10	< 0.10	0.18	< 0.10	0.13	< 0.10	0.15	0.11	< 0.10	20.88	*	*
SS II - 550	20	0.49	0.12	0.31	0.4	1.4	0.56	0.72	0.34	0.26	0.23	0.2	0.25	0.22	0.12	< 0.10	25.62	*	*
SS II - 650	18	0.15	< 0.10	< 0.10	0.19	0.69	0.33	0.43	0.21	0.17	0.11	0.12	0.15	0.15	< 0.10	< 0.10	20.7	*	*
SS II - 750	32	0.35	0.21	0.21	0.39	1.2	< 0.10	< 0.10	0.53	0.57	0.44	0.24	0.47	0.21	< 0.10	0.17	36.99	*	*
SWP I - 550 - VC	8.2	4.6	1.3	5.9	3	11	4.2	5.3	3.2	1.8	1.7	0.72	1.4	0.69	0.41	< 0.10	53.42	@	#
SWP I - 550 - LC	9.9	1.3	1.1	4	1.4	5.7	1.1	1.2	0.89	0.4	0.2	0.21	0.22	0.15	0.18	< 0.10	27.89	@	#
SWP I - 550 - NC	4.3	< 0.10	< 0.10	< 0.10	0.21	0.22	< 0.10	< 0.10	0.43	0.2	0.13	0.16	0.14	0.17	0.13	< 0.10	6.09	@	#
SWP I - 550 - VC - 200 T	2.5	< 0.10	< 0.10	< 0.10	< 0.10	< 0.10	< 0.10	< 0.10	0.29	< 0.10	< 0.10	< 0.10	< 0.10	< 0.10	< 0.10	< 0.10	2.79	+	+
SWP I - 550 - NC - 200 T	1.5	< 0.10	< 0.10	< 0.10	< 0.10	< 0.10	< 0.10	< 0.10	0.29	< 0.10	< 0.10	< 0.10	< 0.10	< 0.10	< 0.10	< 0.10	1.79	+	+
SWP I - 550 - LC - 200 T	0.95	< 0.10	< 0.10	< 0.10	< 0.10	< 0.10	< 0.10	< 0.10	0.29	< 0.10	< 0.10	< 0.10	< 0.10	< 0.10	< 0.10	< 0.10	1.21	+	+
# Buss et al., 2015, Inherent organic compounds in biochar (PAH composition reported)
* Buss et al., 2016, Strategies for producing biochars with minimum PAH contamination (only total PAH concentrations reported)
+ Buss et al., 2016, High-VOC biochar (only total PAH concentrations reported)
& Buss et al., 2016 Suitability of marginal biomass
@ Buss et al., 2014 Mobile organic compounds in biochar
Table S2: Concentration (mg kg-1) of individual and total 16 US EPA PAH concentrations for 73 biochars.
